# Supplementary material for: Genome-wide analysis of the G-box regulating factors protein family reveals its roles in response to Sclerotinia sclerotiorum infection in rapeseed (Brassica napus L.)
Source: Front Plant Sci. 2022 Aug 12;13:986635. doi: 10.3389/fpls.2022.986635 (PMC9412199; doi:10.3389/fpls.2022.986635)
Supplement: Supplementary file 2 [file Table_1.XLSX]

## Sheet: Table S1
Supplementary table 1 14-3-3s in B. napus, B. rapa, B. oleracea and A. thaliana and their protein sequences
Gene ID	Gene Name	Protein sequences
BnaA01T0224300ZS	BnaGRF1	MVEFLDKVAKTVDTPEERNLLSIAYKNLIAGRRASLKRTRSIEKKETKKGNTNNVSIIKDHRVKIESEIAKICDRVFNLIDSHLLPSASTADSKVFYLKMKGDYHRYLSDSKTGAEKIKAVKRTLEVYKSAQTLISTKAALKTAKAVSAITEMHGVREESYEETALIMSLILDRITLWTDELKWS
BnaA02T0231200ZS	BnaGRF2	MVSAREEFVYMAKLAEQAERYEEMVEFMEKVSASVDGDELTVEERNLLSVAYKNVIGARRASWRIISSIEQKEESRGNDDHVAAIRDYRGKIETELTGICEGILKLLDSRLVPAAASGDSKVFYLKMKGDYHRYLAEFKTGQERKDAAENTLSAYKSAQDIANAELAPTHPIRLGLALNFSVFYYEILNSPDRACSLAKQAFDDAIAELDTLGEESYKDSTLIMQLLRDNLTLWTSDMQDDAADEEIKEESAPKPAEEQQ
BnaA03T0040300ZS	BnaGRF3	MAAATLGRDQYVYMAKLAEQAERYEEMVQFMEQLVTGGATPSSELTVEERNLLSVAYKNVIGSLRAAWRIVSSIEQKEESRKNEEHATLVKGYRSKVETELSSVCEGILKLLDSHLIPSAAASESKVFYLKMKGDYHRYMAEFKSGEERKAAAEDTMGAYKAAQFD
BnaA03T0207200ZS	BnaGRF4	MESAKERDTFVYLAKISEQAERYEEMVESMKNLAKLNVDLTVEERNLLSVGYKNVIGSRRASWRIFSSIEQKEAVKGNDVNVKRIKDYMEKVELELTSICIDIMSVLDEHLIPSASEGESTVFFNKMKGDYYRYLAEFKSGDERKEAADQSLKAYEIATTSAAAKLPPTHPIRLGLALNFSVFYYEIMNSPERACHLAKEAFDEAISELDSLNEESYKDSTLILQLLRDNLTLWTSDIPEEGADDAHKTNGSAKHGAGGDDAEVNHKIILCL
BnaA03T0288100ZS	BnaGRF5	MSSTREENVYLAKLAEQAERYEEMVEFMEKVAKTVDSEELTVEERNLLSVAYKNVIGARRASWRIISSIEQKEESRGNDDHVALIKDYRVKIETELGKICDGILNLLDSHLVPAASLAESKVFYLKMKGDYHRYLAEFKTGAERKDAAESTLLAYKSAQDIALADLPPTHPIRLGLALNFSVFYYEILNSPDRACSLAKQAFDEAISELDTLGEESYKDSTLIMQLLRDNLTLWTSDLNDEVGGDEIKEASKDEPEEGKQA
BnaA04T0101600ZS	BnaGRF6	MSSREENVYMAKLAEQAERYEEMVEFMEKVAKTVDSEELTVEERNLLSVAYKNVIGARRASWRIISSIEQKEESKGNEEHVAIIKEYRGKIETELSKICDGILNVLEAHLIPSASPAESKVFYLKMKGDYHRYLAEFKAGDERKDAAESTLVAYKSAQDIATAELAPTHPIRLGLALNFSVFYYEILNSPDRACTLAKQAFDEAIAELDTLGEESYKDSTLIMQLLRDNLTLWTSDMTDEAGDEIKEASKPEGGAAE
BnaA05T0316100ZS	BnaGRF7	MAAASSSSREEFVYLAKLAEQAEQAERYEEMVEFMEKVAEGVELSVEERNLLSVAYKNVIGARRASWRIISSIEQKEESRGNDDHVTTIRDYRSKIESELSKICDGILKLLDSRLIPASSANGDSKVFYLKMKGDYHRYLAEFKTAQDRKDAAEHTLTAYKAAQDIATSDLPPTHPIRLGLALNFSVFYYEILNSPDRACSLAKQAFDEAIAELDTLGEESYKDSTLIMQLLRDNLTLWTSDMQDEGTEEIKEAAATKPAQEEKET
BnaA05T0489800ZS	BnaGRF8	MSSPREENVYLAKLAEQAERYEEMVEFMEKVAKTVDSEELTVEERNLLSVAYKNVIGARRASWRIISSIEQKEESRGNEDHVAIIKDYRGKIETELSKICDGILNLLDSHLVPAASLAESKVFYLKMKGDYHRYLAEFKTGAERKDAAENTLVAYKSAQDIALADLPPTHPIRLGLALNFSVFYYEILNSPDRACNLAKQAFDEAISELDTLGEESYKDSTLIMQLLRDNLTLWTSDINDEAGGDEIKEASKDEPEEGKQA
BnaA05T0493100ZS	BnaGRF9	MSSPREENVYLAKLAEQAERYEEMVEFMEKVAKTVDSEELTVEERNLLSVAYKNVIGARRASWRIISSIEQKEESRGNEDHVAIIKDYRGKIETELSKICDGILNLLDSHLVPAASLAESKVFYLKMKGDYHRYLAEFKTGAERKDAAENTLVAYKSAQDIALADLPPTHPIRLGLALNFSVFYYEILNSPDRACNLAKQAFDEAISELDTLGEESYKDSTLIMQLLRDNLTLWTSDINDEAGGDEIKEASKDEPEEGKQA
BnaA07T0108700ZS	BnaGRF10	MSSGSDKERETFVYTAKLSEQAERYDEMVETMKKVAKVDSELTVEERNLLSVGYKNVIGARRASWRIMSSIEQKEESKGNETNVKHIKGYRQKVEDELADICKDILSIIDQHLIPHATSGEATVFYYKMKGDYYRYLAEFKTEQERKEASEQSLKGYEAATQAASTDLPSTHPIRLGLALNFSVFYYEIMNSPERACHLAKQAFDEAIAELDTLSEESYKDSTLIMQLLRDNLTLWTSDLPEDGGEDNVKSDEPNQEHCKIIEATDVINLINISLSCAKLMWFAFLFLCFRNDQRLWKLNEFRLNSSSGR
BnaA07T0123200ZS	BnaGRF11	MAVPSREDLVYMAKLAEQAERYEEMVQFMEKVSAATDGSELTIEERNLLSVAYKNLIGARRASWRIISSIEQKEESRGNVDRVKTIRDYKAKIESELSGICDGILKLLDSTLVPSADSEESKVFYLKMKGDYYRYLAEFKIGKERDAAADNTLAAYESAQENAKGLASTHPIRLGLALNFSVFYYEILESPDRACNLAKTAFDAAIAELDTLGEESYKDSTLIMQLLRDNLTLWTSDMQDESADEIKEAAAGPKPTEEQK
BnaA07T0123900ZS	BnaGRF12	MESEREKQVYSAKLSEQTERYDEMVEAMKKVAQMDVELTVEERNLVSVGYKNVIGARRASWRILSSIEQKEESKGNEENVKRIQTYRKRVEEELAKVCNDILSVIDKHLIPSSTAVESTVFFYKMKGDYYRYLAEFSSGAERKEAADQSLEAYKAAVAAAETGLAPTHPVRLGLALNFSVFYYEILNSPESACQLAKQAFDDAIAELDSLNEESYKDSTLIMQLLRDNLTLWTSDLPEEGEEKSKGDEPKEEV
BnaA07T0167800ZS	BnaGRF13	MSSSREENVYMAKLAEQAERYEEMVEFMEKVAKSVDNEELTVEERNLLSVAYKNVIGARRASWRIISSIEQKEESKGNEDHVAIIKDYRGKIEAELSKICDGILNVLEAHLIPSASPAESKVFYLKMKGDYHRYLAEFKAGNERKDAAESTLVAYKSAQDIATAELAPTHPIRLGLALNFSVFYYEILNSPDRACSLAKQAFDEAIAELDTLGEESYKDSTLIMQLLRDNLTLWTSDMTDEAGDEIKETSKPEGAAE
BnaA07T0235600ZS	BnaGRF14	MAVSAREEFVYMAKLAEQAERYEEMVEFMEKVSAAVDGDELTVEERNLLSVAYKNVIGARRASWRIISSIEQKEESRGNDDHVTAIRDYRSKIETELSGICDGILKLLDSRLVPAAASGDSKVFYLKMKGDYHRYLAEFKTGQERKDAAENTLSAYKAAQDIANAELAPTHPIRLGLALNFSVFYYEILNSPDRACSLAKQAFDDAIAELDTLGEESYKDSTLIMQLLRDNLTLWTSDMQDDAADEIKEASAPKPTEEQQ
BnaA07T0373400ZS	BnaGRF15	MENERGELIYLATLAYLAKRYDDMTKSMRKVCEYEIELTDVERELLAIGYKNVMTTKRASLRALSSIEEKEDSKGNKQNVKLINKKLEIVKHEFFSVCNDILSLIDSHLIPSTTNVESTVYYYAMKANYFRYMAEFGSDAERQGAADNSLEAYKIAMEMAEGGLSPTNLVRLGLALNFSIFNYVILKSTESACKLAKKAYDEAISELDGADKQSYEDTTFIVDILRDNLSVWTGGSNIEITEFFYGLVG
BnaA07T0374100ZS	BnaGRF16	MAVSAREEYVYMAKLAEQAERYEEMVEFMEKVSAAIDGDELTVEERNLLSVAYKNVIGARRASWRIISSIEQKEESRGNDDHVKAIRDYRAKIETELSGICDGILKLLDDRLVPAAGSGDSKVFYLKMKGDYHRYLAEFKTGQERKDAAENTLSAYKAAQDIANAELAPTHPIRLGLALNFSVFYYEILNSPDRACSLAKQAFDEAIAELDTLGEESYKDSTLIMQLLRDNLTLWTSDMQDDDAGEEIKESSAPKPTEEQ
BnaA08T0230100ZS	BnaGRF17	MSSGSDKDRETFVYLAKLSEQAERYDEMVETMKKVAKVDSELTVEERNLLSVGYKNVIGARRASWRIMSSIEQKEESKGNESNVKHIKGYRQKVEDELADICKDILTIIDQHLIPHATSGEATVFYYKMKGDYYRYLAEFKTEQERKEASEQSLKGYEAATQAASTDLPSTHPIRLGLALNFSVFYYEIMNSPERACHLAKQAFDEAIAELDTLSEESYKDSTLIMQLLRDNLTLWTSDLPEDGGEDNIKTDEAKQEPAKPAEATEVTNLTDQRLWKLNEFRFDAQKGEDNSFEFHSLVLSRRCDQKQLNSILYSFSFVTFLLFTFLSVS
BnaA09T0091600ZS	BnaGRF18	MAAATMSRDQYVYMAKLAEQAERYEEMVQFMESLVTSATPAGELTVEERNLLSVAYKNVIGSLRAAWRIVSSIEQKEESRKNEEHVSLVKDYRSKVESELSTICSGILKLLDTHLIPSASASESKVFYLKMKGDYHRYMAEFKSGDERKTAAEDTMVAYKAAQDVAVADLAPTHPIRLGLALNFSVFYYEILNSSEKACSMAKQAFEEAIAELDTLGEESYKDSTLIMQLLRDNLTLWTSDMQVSSLIFDYITRNRLVL
BnaA09T0375500ZS	BnaGRF19	MASAREEFVYLAKLAEQAERYEEMVEFMEKVTEAVDKDELTVEERNLLSVAYKNVIGARRASWRIISSIEQKEESRGNDDHVNTIRDYRSKIETELSKICDGILKLLDTRLIPASANGDSKVFYLKMKGDYHRYLAEFKTAQERKDAAEHTLTAYKAAQDIANSELAPTHPIRLGLALNFSVFYYEILNSPDRACSLAKQAFDEAIAELDTLGEESYKDSTLIMQLLRDNLTLWTSDMQDESTEEIKEDAAPKPAEEQKET
BnaA09T0441400ZS	BnaGRF20	MSSGSDKERETFVYLAKLSEQAERYDEMVETMKKVAKVDSELTVEERNLLSVGYKNVIGARRASWRIMSSIEQKEESKGNESNVKTIKGYRQKVEDELANICQDILSIIDQHLIPHATSGEATVFYYKMKGDYYRYLAEFKTEQERKEASEQSLKGYEAATQAASTELPSTHPIRLGLALNFSVFYYEIMNSPERACHLAKQAFDEAIAELDTLSEESYKDSTLIMQLLRDNLTLWTSDLPEDGGEDTKTDEPKKEEAKPAEATEVIDL
BnaA09T0462600ZS	BnaGRF21	METEREKHVYLAKLSEQTERYDEMVEAMKKVAQLDVELTVEERNLVSVGYKNVIGARRASWRILSSIEQKEESKGNEENVKRIQNYRKKVEDELAKVCNDILSVIDKHLIPSSTAVESTVFFYKMKGDYYRYLAEFSSGAERKEAADQSLEAYKAAVAAAETGLAPTHPVRLGLALNFSVFYYEILNSPESACQLAKQAFDDAIAELDSLNEESYKDSTLIMQLLRDNLTLWTSDLPEEGDERAKGDEPQEEV
BnaA10T0242300ZS	BnaGRF22	MAATLGREQYVYMAKLAEQAERYEEMVQFMEQLVTSAAPSSSELTVEERNLLSVAYKNVIGSLRAAWRIVSSIEQKEESRKNEEHAGLVKDYRSKVEAELSSVCSGILRLLDEHLIPSAAGSESKVFYMKMKGDYHRYMAEFKSGEERKGAAEDTMVAYKAAQNKVPLKTELLV
BnaC01T0287900ZS	BnaGRF23	MSDLPPEKTNMELSSSSSMPGPSSSLHHSYSRKQKSLGLLCTNFLALYNRHGIETIGLDDASSKLGVERRRIYDIVNVLESVGVLTRRAKNQYTWKGFAAIPAALKELQEEGAKDTFHRFYINENVKGSDDEDDEEESSSQPLSSSQTDTSKPSLPDSSKIDNRREKSLGLLTQNFIKLFICSQATIISLDEAAKLLLGDAHNTSIMRTKVRRLYDIANVLSSMNLIEKTHTLDSRKPAFKWLGYNGEPTFTLSSDLMMQAESKKRVFGTDLSNVSVKRSKTHESATERSLKMKHHAIAESSYNRIFDAHESRHGSRGYEFGPFAPATGTYPTAPLEDSSKRAFDVENLVSDYRPSYQNQADEAENYDDMVEFLDKVAKTVDTAELTPEERNLLSIAYK…
BnaC02T0311500ZS	BnaGRF24	MVSAREEFVYMAKLAEQAERYEEMVEFMEKVSASVDGDELTVEERNLLSVAYKNVIGARRASWRIISSIEQKEESRGNDDHVAAIRDYRGKIETELTGICEGILKLLDSRLVPAAASGDSKVFYLKMKGDYHRYLAEFKTGQERKDAAENTLSAYKSAQDIANAELAPTHPIRLGLALNFSVFYYEILNSPDRACSLAKQAFDDAIAELDTLGEESYKDSTLIMQLLRDNLTLWTSDMQDDAADEEIKEESAPKPAEEQQ
BnaC03T0244000ZS	BnaGRF25	MESAKERDTFVYLAKLSEQAERYEEMVESMKNLAKLNVDLTLEERNLLSVGYKNVIGSRRASWRIFSSIEEKEAVKGNDVNVKRIKDYMEKVELELTSICIDIMSVLDEHLIPSASEGESTVFFNKMKGDYYRYLAEFKSGDERKEAADQSLKAYEIATTSAAAKLPPTHPIRLGLALNFSVFYYEIMNSPERACHLAKEAFDEAISELDSLNEESYKDSTLILQLLRDNLTLWTSDIPEEGADDAHKTNGSAKHGAGGDDAEVNYTIILCL
BnaC03T0346100ZS	BnaGRF26	MSSTREENVYLAKLAEQAERYEEMVEFMEKVAKTVDSEELTVEERNLLSVAYKNVIGARRASWRIISSIEQKEESRGNEDHVALIKDYRGKVETELGKICDGILNLLDTHLVPAASLAESKVFYLKMKGDYHRYLAEFKTGAERKDAAESTLLAYKSAQDIALADLPPTHPIRLGLALNFSVFYYEILNSPDRACSLAKQAFDEAISELDTLGEESYKDSTLIMQLLRDNLTLWTSDLNDEVGGDEIKEASKDEPEEGKQA
BnaC03T0626500ZS	BnaGRF27	MSSGSDKDRKTFVYLAKLSEQAERYDEMVETMKKVAKVDSELTVEERNLLSVGYKNVIGARRASWRIMSSIEQKEESKGNESNVKQIKGYRQKVEDELADICKDILTIIDQHLIPHATSGEATVFYYKMKGDYYRYMAEFKTEQERKEASEQSLKGYEAATQAASTDLPSTHPIRLGLALNFSVFYYEIMNSPERACHLAKQAFDEAIAELDTLSEESYKDSTLIMQLLRDNLTLWTSDLPEDGGEDNIKTDEAKQEPAKPAEATEVTNLTDQRLWKLNEFRFDAQKGEDNSFEFHSLVLSRRCDQKQLNSILYSFSFITFLLFILLS
BnaC04T0029800ZS	BnaGRF28	MFVNVQVEKATTTVYNEESKGNEENVKRIQNYRKKVEDELAKVCNDILSVIDKHLIPSSTAVESTVFFYKMKGDYYRYLAEFSSGAERKEAADQSIEAYKAAVAAAETGLAPTHPVRLGLALNFSVFYYEILNSPERACQLAKQAFDDAIAELDSLNEESYKDSTLIMQLLRDNLTLWTSDLPEEGDERAKRDEPQEEN
BnaC04T0380200ZS	BnaGRF29	MSSREVNVYMAKLAEQAERYEEMVEFMEKVAKTVDSEELTVEERNLLSVAYKNVIGARRASWRIISSIEQKEESKGNEEHVAIIKEYRGKIETELSKICDGILNVLEAHLIPSASPAESKVFYLKMKGDYHRYLAEFKAGDERKDAAESTLVAYKSAQDIATAELAPTHPIRLGLALNFSVFYYEILNSPDRACTLAKQAFDEAIAELDTLGEESYKDSTLIMQLLRDNLTLWTSDMTDEAGDEIKEASKPEGGAAE
BnaC05T0194000ZS	BnaGRF30	METEREKHVYLAKLSEQTERYDEMVEAMKKVAQLDVELTVEERNLVSVGYKNVIGARRASWRILSSIEQKEESKGNEENVKRIQNYRKRVEDELAKVCNDILSVIDKHLIPSSTAVESTVFFYKMKGDYYRYLAEFSSGAERKEAADQSLEAYKAAVAAAETGLAPTHPVRLGLALNFSVFYYEILNSPESACQLAKQAFDDAIAELDSLNEESYKDSTLIMQLLRDNLTLWTSDLPEEGDERAKGDEPQEEV
BnaC05T0221900ZS	BnaGRF31	MSSGTDKEREIFVYLAKLSEQAERYDEMVETMKKVAKVDSELTVEERNLLSVGYKNVIGARRASWRIMSSIEQKEESKGNESNVKTIKGYRQKVEDELANICQDILSIIDQHLIPHATSGEATVFYYKMKGDYYRYLAEFKTEQERKEASEQSLKGYEAATQAASTELPSTHPIRLGLALNFSVFYYEIMNSPERACHLAKQAFDEAIAELDTLSEESYKDSTLIMQLLRDNLTLWTSDLPEDGGEDNAKTDEPKKEEAKPAEATEVINL
BnaC05T0329400ZS	BnaGRF32	MAAASSSAREEFVYLAKLAEQAERYEEMVEFMEKVVEGVEKDELSVEERNLLSVAYKNVIGARRASWRIISSIEQKEESRGNDDHVTTIRDYRSKIESELSKICDGILKLLDTRLIPASANGDSKVFYLKMKGDYHRYLAEFKTAQERKDAAEHTLTAYKAAQDIANSELPPTHPIRLGLALNFSVFYYEILNSPDRACSLAKQAFDEAIAELDTLGEESYKDSTLIMQLLRDNLTLWTSDMQDEGTEEIKEAAATKPAEEEKET
BnaC06T0098700ZS	BnaGRF33	MEKEREKQVYLAKLNEQAERNDGNTKSLLVVFLRIFFIVRSLSVIVELCFLALCFIFLSKYKVKALNVELTIPERNLLSVGYKNVIGARRASWRILSSIEQKEESRGHEENAKRVKDYRPKVEDELSKICYDILAVVDKHLVPSATSGEYTVFYYKMKGDYFRYLAEFKFDSDRDEAVKQSLKAYEASTTTATSELGPTHPIRLGLALNFSVFYYEIMNSLERACHLAKQAFVEAIAELDSLNEDSYKDNTLIMQLLRDNLTLWTSDLEEGGEQSKEDNSQDEDK
BnaC06T0157000ZS	BnaGRF34	MSSSREENVYMAKLAEQAERYEEMVEFMEKVAKSVDNEELTVEERNLLSVAYKNVIGARRASWRIISSIEQKEESKGNEDHVAIIKDYRAKIEAELSKICDGILNVLEAHLIPSASPAESKVFYLKMKGDYHRYLAEFKAGNERKDAAESTLVAYKSAQDIATAELAPTHPIRLGLALNFSVFYYEILNSPDRACSLAKQAFDEAIAELDTLGEESYKDSTLIMQLLRDNLTLWTSDMTDEAGDEIKETSKPEGAAE
BnaC06T0256100ZS	BnaGRF35	MAVSAREEFVYMAKLAEQAERYEEMVEFMEKVSAAVDGDELTVEERNLLSVAYKNVIGARRASWRIISSIEQKEESRGNDDHVTAIRDYRSKIETELSGICDGILKLLDSRLVPAAASGDSKVFYLKMKGDYHRYLAEFKTGQERKDAAENTLSAYKAAQDIANAELAPTHPIRLGLALNFSVFYYEILNSPDRACSLAKQAFDDAIAELDTLGEESYKDSTLIMQLLRDNLTLWTSDMQDDAADEIKEASAPKPTEEQQ
BnaC06T0439100ZS	BnaGRF36	MENDRGKLIYMATIAYLAKRYDDMTKSMRKVCEYEIELTDVERELLAIGYKNVMTTKRASLRALSSIEEKEDSKGNKQNVKLINKKLEIVKHEFFSVCNDILSLIDSHLIPSTTNVESTVYYYAMKANYFRYMAEFGSDAEREGAADNSLEAYKIAMETAEGGLSPTNMVRLGLALNFSIFNYGILKSTESACKLAKKAYDEAISELDGADKQSYEDTMFIVEILRDNISVWTDGSNIHKR
BnaC06T0440000ZS	BnaGRF37	MAVSAREEYVYMAKLAEQAERYEEMVEFMEKVSAAVDGDELTVEERNLLSVAYKNVIGARRASWRIISSIEQKEESRGNDDHVKAIRDYRGKIETELSGICDGILKLLDDRLVPAAGSGDSKVFYLKMKGDYHRYLAEFKTGQERKDAAENTLSAYKAAQDIANAELAPTHPIRLGLALNFSVFYYEILNSPDRACSLAKQAFDEAIAELDTLGEESYKDSTLIMQLLRDNLTLWTSDMQDDDAGEEIKEASAPKPTEEQ
BnaC07T0163800ZS	BnaGRF38	MSSGSDKERETFVYTAKLSEQAERYDEMVETMKKVAKVDSELTVEERNLLSVGYKNVIGARRASWRIMSSIEQKEESKGNETNVKHIKGYRQKVEDELADICKDILSIIDQHLIPHATSGEATVFYYKMKGDYYRYLAEFKTEQERKEASEQSLKGYEAATQAASTDLPSTHPIRLGLALNFSVFYYEIMNSPERACHLAKQAFDEAIAELDTLSEESYKDSTLIMQLLRDNLTLWTSDLPEDGGEDNVKSDQEHCKIIEATDFRLNSTSWFRQGDETNEFKFYNVLFS
BnaC07T0181300ZS	BnaGRF39	MAVPSREDLVYMAKLAEQAERYEEMVQYMEKVSAATDGSELTIEERNLLSVAYKNLIGARRASWRIISSIEQKEESRGNVERVKTIRDYKAKIESELSGICDGILKLLDSTLVPSAASEESKVFYLKMKGDYYRYLAEFKIGKERDAAADNTLAAYESAQDNAKGLASTHPIRLGLALNFSVFYYEILESPDRACNLAKTAFDAAIAELDTLGEESYKDSTLIMQLLRDNLTLWTSDMQDESADEIKEAAAAPKPTEEQK
BnaC07T0181600ZS	BnaGRF40	MAVPSREDLVYMAKLAEQAERYEEMVQYMEKVSAATDGSELTIEERNLLSVAYKNLIGARRASWRIISSIEQKEESRGNVERVKTIRDYKAKIESELSGICDGILKLLDSTLVPSAASEESKVFYLKMKGDYYRYLAEFKIGKERDAAADNTLAAYESAQDNAKGLASTHPIRLGLALNFSVFYYEILESPDRACNLAKTAFDAAIAELDTLGEESYKDSTLIMQLLRDNLTLWTSDMQDESADEIKEAAAAPKPTEEQK
BnaC07T0182400ZS	BnaGRF41	METEREKQVYSAKLSEQTERYDEMVEAMKKVAQMDVELTVEERNLVSVGYKNVIGARRASWRILSSIEQKEESKGNEENVKRIQNYRKRVEEELAKVCNDILSVIDKHLIPSSTAVESTVFFYKMKGDYYRYLAEFSSGAERKEAADQSLEAYKAAVAAAETGLAPTHPVRLGLALNFSVFYYEILNSPESACQLAKQAFDDAIAELDSLNEESYKDSTLIMQLLRDNLTLWTSDLPEEGEEKSKGDEPKEEN
BnaC08T0272000ZS	BnaGRF42	MEKDREKQIYLAKLSEQTGRYDEMVEAMKKVAELDVELTLEERNLVSVGYRTVIGAKRNFWRTLSSVEHKEWSKENEENVKRIKNYCKRVEDEIAKVCNDILSVIDKHLLSSSHRLPLWNLPKGDYYRYLAEFSSGAERKEAGDQSLEAYKAAVAAAETGLAPTHPLRLGLALNFSVFYHEILNSPESAIQLTKQALDDAIAELDSLNEQPYKDITRIMQKLSDNLALWTAETADLPEEGGNLLFLTLNGFVSVILFYLRSFLMMFSDH
BnaC08T0272400ZS	BnaGRF43	MAVSSREDYVYMAKLSEQAERYEEMVEFMEKLSAAADGAELTVEERNLLSVAYKNVIGARRASWRIISSIEQKEESRGNDDRVKTIGDYKAKIESELAGICEGILKLLESALVPSAASEDSKVFYLKMKGDYYRYLAEFKIGKERDDAADNTLSAYESAQENAKGLAPTHPIRLGLALNFSVFYYEILNSPDRACNLAKTAFDAAIAELDTLGEESYKDSTLIMQLLRDNLTLWTSDMQDEAADEIKEATPPKPAEEQK
BnaC09T0088500ZS	BnaGRF44	MAAATMSRDQYVYMAKLAEQAERYEEMVQFMESLVTSATPAGELTVEERNLLSVAYKNVIGSLRAAWRIVSSIEQKEESRKNEEHVSLVKDYRSKVETELSTICSGILKLLDTHLIPSASASESKVFYLKMKGDYHRYVAEFKSGDERKTAAEDTMVAYKAAQDVAVADLAPTHPIRLGLALNFSVFYYEILNSSEKACSMAKQAFEEAIAELDTLGEESYKDSTLIMQLLRDNLTLWTSDMQVSSLIFDYITRNRLVLRSCFDH
BnaC09T0404100ZS	BnaGRF45	MIWLNSWTKLQRPLTLPSLLLKKNLLSIAYKNFIAGRRASLKRIRSIEKKETKKGNTDNVSFIKDHRVKIETEINNICDRIFNLIDSHLLPNASTDDSKVFYLKMKGDYHRYLFYSKTGAARVQAVKDTLEIYKSAQVIALNLPSTDIPRLGLALNLSLFYYETLMSTKVACLTAKEAYDAAITELHAVREESFDDTVLIMHLISDRVTWDGYGTERKLGQRDGKRQNLKIMDMAIWGQEVDAEISNQYFGGKLSCMEASSGVSFPLWNRNFVETYGISLPKRF
BnaC09T0553200ZS	BnaGRF46	MAATLGRDQYVYMAKLAEQAERYEEMLIVEERNLLSVAYKNVIGSLRAALRIVSSIEQKEESRKNEEHAALVKDYRSKVEAELSSVCSGILKLLDEHLIPAAAGSESKVFYMKMKGDYHRYMAEFKSGEEMKGAAEDTMVAYKAAQIVVGKKVLDPLLFNLDQFEYAF
Bra031383.1	BraA.GRF14.a	METEREKHVYLAKLSEQTERYDEMVEAMKKVAQLDVELTVEERNLVSVGYKNVIGARRASWRILSSIEQKEESKGNEENVKRIQNYRKKVEDELAKVCNDILSVIDKHLIPSSTAVESTVFFYKMKGDYYRYLAEFSSGAERKEAADQSLEAYKAAVAAAETGLAPTHPVRLGLALNFSVFYYEILNSPESACQLAKQAFDDAIAELDSLNEESYKDSTLIMQLLRDNLTLWTSDLPEEGDERAKGDEPQEEV
Bra024713.1	BraA.GRF14.b	MSSGSDKERETFVYLAKLSEQAERYDEMVETMKKVAKVDSELTVEERNLLSVGYKNVIGARRASWRIMSSIEQKEESKGNESNVKTIKGYRQKVEDELANICQDILSIIDQHLIPHATSGEATVFYYKMKGDYYRYLAEFKTEQERKEASEQSLKGYEAATQAASTELPSTHPIRLGLALNFSVFYYEIMNSPERACHLAKQAFDEAIAELDTLSEESYKDSTLIMQLLRDNLTLWTSDLPEDGGEDNAKTDEPKKEEAKPAEATEN
Bra016273.1	BraA.GRF14.c	MSSGSDKDRETFVYLAKLSEQAERYDEMVETMKKVAKVDSELTVEERNLLSVGYKNVIGARRASWRIMSSIEQKEESKGNESNVKHIKGYRQKVEDELADICKDILTIIDQHLIPHATSGEATVFYYKMKGDYYRYLAEFKTEQERKEASEQSLKGYEAATQAASTDLPSTHPIRLGLALNFSVFYYEIMNSPERACHLAKQAFDEAIAELDTLSEESYKDSTLIMQLLRDNLTLWTSDLPEDGGEDNIKTDEAKQEPAKPAEATEVTNL
Bra012455.1	BraA.GRF14.d	MSSGSDKERETFVYTAKLSEQAERYDEMVETMKKVAKVDSELTVEERNLLSKEESKGNETNVKHIKGYRQKVEDELADICKDILSIIDQHLIPHATSGEATVFYYKMKGDYYRYLAEFKTEQERKEASEQSLKGYEAATQAASTDLPSTHPIRLGLALNFSVFYYEIMNSPERACHLAKQAFDEAIAELDTLSEESYKDSTLIMQLLRDNLTLWTSDLPEDGGEDNVKSDEPNQEHCKIIEATDVINLINISLSCAKLMWFAFLFLCFRNDQRLWKLNEFRLNSTSWFHQGDETNEFKFYIVLFS
Bra035020.1	BraA.GRF14.e	MENERGKLIYLATLAYLAKRYDDMTKSMRKVCEYEIELTDVERELLAIGYKNVMTTKRASLRALSSIEEKEDSKGNKQNVKLLNKKLEIVKHEFFSVCNDILSLIDSHLIPSTTNVESTVYYYAMKANYFRYMAEFGSDAERQGAADNSLEAYKIAMEMAEGGLSPTNLVRLGLALNFSIFNYVILKSTESACKLAKKAYDEAISELDGADKQSYEDTTFIVDILRDNLSVWTGEVNTDTPQNKE
Bra000268.1	BraA.GRF14.f	MESAKERDTFVYLAKISEQAERYEEMVESMKNLAKLNVDLTVEERNLLSVGYKNVIGSRRASWRIFSSIEQKEAVKGNDVNVKRIKDYMEKVELELTSICIDIMSVLDEHLIPSASEGESTVFFNKMKGDYYRYLAEFKSGDERKEAADQSLKAYEIATTSAAAKLPPTHPIRLGLALNFSVFYYEIMNSPERACHLAKEAFDEAISELDSLNEESYKDSTLILQLLRDNLTLWTSDIPEEGDDAHKTNGSAKHGAGGDDAE
Bra035027.1	BraA.GRF14.g	MAVSAREEYVYMAKLAEQAERYEEMVEFMEKVSAAIDGDELTVEERNLLSVAYKNVIGARRASWRIISSIEQKEESRGNDDHVKAIRDYRAKIETELSGICDGILKLLDDRLVPAAGSGDSKVFYLKMKGDYHRYLAEFKTGQERKDAAENTLSAYKAAQDIANAELAPTHPIRLGLALNFSVFYYEILNSPDRACSLAKQAFDEAIAELDTLGEESYKDSTLIMQLLRDNLTLWTSDMQDDDAGEEIKEASAPKPTEEQ
Bra008355.1	BraA.GRF14.h	MAKLAEQAERYEEMVEFMEKVSASVDGDELTVEERNLLSVAYKNVIGARRASWRIISSIEQKEESRGNDDHVAAIRDYRGKIETELTGICEGILKLLDSRLVPAAASGDSKVFYLKMKGDYHRYLAEFKTGQERKDAAENTLSAYKSAQDIANAELAPTHPIRLGLALNFSVFYYEILNSPDRACSLAKQAFDDAIAELDTLGEESYKDSTLIMQLLRDNLTLWTSDMQDDAADEEIKEESAPKPAEEQQ
Bra003649.1	BraA.GRF14.i	MAVSAREEFVYMAKLAEQAERYEEMVEFMEKVSAAVDGDELTVEERNLLSVAYKNVIGARRASWRIISSIEQKEESRGNDDHVTAIRDYRSKIETELSGICDGILKLLDSRLVPAAASGDSKVFYLKMKGDYHRYLAEFKTGQERKDAAENTLSAYKAAQDIANAELAPTHPIRLGLALNFSVFYYEILNSPDRACSLAKPAFDDAIAELDTLGEESYKDSTLIMQLLRDNLTLWTSDMQDDAADEIKEASAPKPTEEQQ
Bra016380.1	BraA.GRF14.j	MAVSSREDYVYMAKLSEQAERYEEMVEFMEKLSAAADGTELTVEERNLLSVAYKNVIGARRASWRIISSIAQKEESRGNEDRVKTIRDYKAKIESELAGICDGILKLLESALVPSAASEDSKVFYLKMKGDYYRYLAEFKIGKERDDAADNTLSAYESAQENAKGLAPTHPIRLGLALNFSVFYYEILNSPDRACNLAKTAFDAAIAELDTLGEESYKDSTLIMQLLRDNLTLWTSDMQDEAADEIKEATPPKPTEEQK
Bra028409.1	BraA.GRF14.k	MSSSSREENVYMAKLAEQAERYEEMVEFMEKVAKSVDNEELTVEERNLLSVAYKNVIGARRASWRIISSIEQKEESKGNEDHVAIIRDYRGKIEAELSKICDGILNVLEAHLIPSASPAESKVFYLKMKGDYHRYLAEFKAGNERKDAAESTLVAYKSAQDIATAELAPTHPIRLGLALNFSVFYYEILNSPDRACSLAKQAFDEAIAELDTLGEESYKDSTLIMQLLRDNLTLWTSDMTDEAGDEIKETSKPEGAAE
Bra028187.1	BraA.GRF14.l	MSSREENVYMAKLAEQAERYEEMVEFMEKVAKTVDSEELTVEERNLLSVAYKNVIGARRASWRIISSIEQKEESKGNEEHVAIIKEYRGKIETELSKICDGILNVLEAHLIPSASPAESKVFYLKMKGDYHRYLAEFKAGDERKETAESTLVAYKSAQDIATAELAPTHPIRLGLALNFSVFYYEILNSPDRACTLAKQAFDEAIAELDTLGEESYKDSTLIMQLLRDNLTLWTSDMTDEAGDEIKEASKPEGGAAE
Bra040592.1	BraA.GRF14.m	MSSPREENVYLAKLAEQAERYEEMVEFMEKVAKTVDSEELTVEERNLLSVAYKNVIGARRASWRIISSIEQKEESRGNEDHVAIIKDYRGKIETELSKICDGILNLLDSHLVPAASLAESKVFYLKMKGDYHRYLAEFKTGAERKDAAENTLVAYKSAQDIALADLPPTHPIRLGLALNFSVFYYEILNSPDRACNLAKQAFDEAISELDTLGEESYKDSTLIMQLLRDNLTLWTSDINDEAGGDEIKEASKDEPEEGKQA
Bra028586.1	BraA.GRF14.n	MAATLGRDQYVYMAKLAEQAERYEEMVNFMEKLVTGATPSSELTVEERNLLSVAYKNVIGSLRAAWRIVSSIEQKEESRKNEEHVALVKDYRSKVETELSSVCEGILKLLEENLIPSAAASESKVFYLKMKGDYHRYMAEFKAGEERKAAAEDTMVAYKAAQDIAAADMAPTHPIRLGLALNFSVFYYEILNSSDKACDMAKQAFEEAIAELDTLGEESYKDSTLIMQLLRDNLTLWTSDMQILIFLFVVDQSKSIVMEFQFNPFRLHESRQVDQ
Bra001049.1	BraA.GRF14.o	MSSTREENVYLAKLAEQAERYEEMVEFMEKVAKTVDSEELTVEERNLLSVAYKNVIGARRASWRIISSIEQKEESRGNEDHVALIKDYRVKIETELGKICDGILNLLDSHLVPAASLAESKVFYLKMKGDYHRYLAEFKTGAERKDAAESTLLAYKSAQDIALADLPPTHPIRLGLALNFSVFYYEILNSPDRACSLAKQAFDEAISELDTLGEESYKDSTLIMQLLRDNLTLWTSDLNDEVGGDEIKEASKDEPEEGKQA
Bra012325.1	BraA.GRF14.p	MAVPSRDELVYMAKLAEQAERYEEMVQFMEKVSAATDGSELTIEERNLLSVAYKNLIGARRASWRIISSIEQKEESRGNVDRVKTIRDYKAKIESELSGICDGILKLLDSTLVPSADSEESKVFYLKMKGDYYRYLAEFKIGKERDAAADNTLAAYESAQENAKGLASTHPIRLGLALNFSVFYYEILESPDRACNLAKTAFDAAIAELDTLGEESYKDSTLIMQLLRDNLTLWTSDMQDESADEIKEAEAAAAGPKPTEEQK
Bra006061.1	BraA.GRF14.q	MAAATLGRDQYVYMAKLAEQAERYEEMVQFMEQLLVTGGATPSSELTVEERNLLSVAYKNVIGSLRAAWRIVSSIEQKEESRKNEEHATLVKGYRSKVETELSSVCEGILKLLDSHLIPSAAASESKVFYLKMKGDYHRYMAEFKSGDERKVAAEDTMGAYKAAQDIAAADMAPTHPIRLGLALNFSVFYYEILNSSDKACNMAKQAFEEAIAELDTLGEESYKDSTLIMQLLRDNLTLWTSDMQEQMDEA
Bra028068.1	BraA.GRF14.r	MASAREEFVYLAKLAEQAERYEEMVEFMEKVTEAVDKDELTVEERNLLSVAYKNVIGARRASWRIISSIEQKEESRGNDDHVNTIRDYRSKIETELSKICDGILKLLDTRLIPASANGDSKVFYLKMKGDYHRYLAEFKTAQERKDAAEHTLTAYKAAQDIANSELAPTHPIRLGLALNFSVFYYEILNSPDRACSLAKQAFDEAIAELDTLGEESYKDSTLIMQLLRDNLTLWTSDMQDESTEEIKEDAAPKPAEEQKET
Bra034430.1	BraA.GRF14.s	MAAASSSSREEFVYLAKLAEQAERYEEMVEFMEKVAEGVELSVEERNLLSVAYKNVIGARRASWRIISSIEQKEESRGNDDHVTTIRDYRSKIESELSKICDGILKLLDSRLIPASSANGDSKVFYLKMKGDYHRYLAEFKTAQDRKDAAEHTLTAYKAAQDIATSDLPPTHPIRLGLALNFSVFYYEILNSPDRACSLAKQAFDEAIAELDTLGEESYKDSTLIMQLLRDNLTLWTSDMQDEGTEEIKEAAATKPAQEEKET
Bra037818.1	BraA.GRF14.t	MAAATMSRDQYVYMAKLAEQAERYEEMVQFMESLVTSATPSGELTVEERNLLSVAYKNVIGSLRAAWRIVSSIEQKEESSKNEEHVSLVKDYRSKVESELSTICSGILKLLDTHLIPSASASESKVFYLKMKGDYHRYMAEFKSGDERKTAAEDTMVAYKAAQDVAVADLAPTHPIRLGLALNFSVFYYEILNSSEKACSMAKQAFEEAIAELDTLGEESYKDSTLIMQLLRDNLTLWTSDMQEQMDEA
Bra024384.1	BraA.GRF14.u	MAATLSRDQYVYMAKLAEQAERYEEMVQFMESLVSSATPAGELTVEERNLLSVAYKNVIGSLRAAWRIVSSIEQKEESRKNEEHVSLVKDYRSKVEGELSTICSGILKLLDTHLIPSATASESKVFYLKMKGDYHRYMAEFKSGDERKTAAEDTMIAYKAAQDVAVADLAPTHPIRLGLALNFSVFYYEILNSSEKACSMAKQAFEEAIAELDTLGEESYKDSTLIMQLLRDNLTLWTSDMQEQMDEA
Bo1g074680	BolGRF1	MSDLPPEKTNMELSSSSSMPGPSSSLHHSYSRKQKSLGLLCTNFLALYNRHGIETIGLDDASSKLGVERRRIYDIVNVLESVGVLTRRAKNQYTWKGFAAIPAALKELQEEGAKDTFHRFYINENVKGSDDEDDEEESSSQPLSSSQTDTSKPSLPDSSKIEIVFMRYNVDLLTFFLWWLYACVTDNRREKSLGLLTQNFIKLFICSQATIISLDEAAKLLLGDAHNTSIMRTKVRRLYDIANVLSSMNLIEKTHTLDSRKPAFKWLGYNGEPTFTLSSDLMMQAESKKRVFGTDLSNVSVKRSKTHESATERSLKMKHHAIAESSYNRIFDAHESRHGSRGYEFGPFAPATGTYPTAPLEDSSKRAFDVENLVSDYRPSYQNQVLKDLFGHYMDAWKS…
Bo2g009880	BolGRF2	MAATLGRDQYVYMAKLAEQAERYEEMVNFMEKLVTGATPSSELTVEERNLLSVAYKNVIGSLRAAWRIVSSIEQKEESRKNEEHVALVKDYRSKVETELSSVCEGILKLLEENLIPSAAASESKVFYLKMKGDYHRYMAEFKAGEERKAAAEDTMVAYKAAQDIAAADMAPTHPIRLGLALNFSVFYYEILNSSDKACDMAKQAFEEAIAELDTLGEESYKDSTLIMQLLRDNLTLWTSDMQEQMDEA
Bo2g093360	BolGRF3	MVSAREEFVYMAKLAEQAERYEEMVEFMEKVSASVDGDELTVEERNLLSVAYKNVIGARRASWRIISSIEQKEESRGNDDHVAAIRDYRGKIETELTGICEGILKLLDSRLVPAAASGDSKVFYLKMKGDYHRYLAEFKTGQERKDAAENTLSAYKSAQDIANAELAPTHPIRLGLALNFSVFYYEILNSPDRACSLAKQAFDDAIAELDTLGEESYKDSTLIMQLLRDNLTLWTSDMQDDAADEEIKEESAPKPAEEQQ
Bo3g005620	BolGRF4	MAAATLVRDQYVYMAKLAEQAERYEEMVNFMESLVTGGATPSSELTVEERNLLSVAYKNVIGSLRAAWRIVSSIEQKEESRKNEEHATLVKGYRSKVETELSSVCEGILKLLDSHLIPSAAASESKVFYLKMKGDYHRYMAEFKAGDERKAAAEDTMGAYKAAQDIAVADMAPTHPIRLGLALNFSVFYYEILNSSDKACNMAKQAFEEAIAELDTLGEESYKDSTLIMQLLRDNLTLWTSDMQMDEA
Bo3g036150	BolGRF5	MESAKERDTFVYLAKLSEQAERYEEMVESMKNLAKLNVDLTLEERNLLSVGYKNVIGSRRASWRIFSSIEEKEAVKGNDVNVKRIKDYMEKVELELTSICIDIMSVLDEHLIPSASEGESTVFFNKMKGDYYRYLAEFKSGDERKEAADQSLKAYEIATTSAAAKLPPTHPIRLGLALNFSVFYYEIMNSPERACHLAKEAFDEAISELDSLNEESYKDSTLILQLLRDNLTLWTSDIPEEGDDAHKTNGSAKHGAGGDDAE
Bo3g055670	BolGRF6	MSSAREENVYLAKLAEQAERYEEMVEFMEKVAKTVDSEELTVEERNLLSVAYKNVIGARRASWRIISSIEQKEESRGNEDHVALIKDYRGKIETELGKICDGILNLLDTHLIPAASLAESKVFYLKMKGDYHRYLAEFKTGAERKDAAESTLLAYKSAQDIALADLPPTHPIRLGLALNFSVFYYEILNSPDRACSLAKQAFDEAISELDTLGEESYKDSTLIMQLLRDNLTLWTSDLNDEVGGDEIKEASKDEPEEGKQA
Bo3g099210	BolGRF7	MAATLSRDQYVYMAKLAEQAERYEEMVQFMESLVSSATPAGELTVEERNLLSVAYKNVIGSLRAAWRIVSSIEQKEESRKNEEHVSLVKDYRSKVEGELSTICSGILKLLDTHLIPSATASESKVFYLKMKGDYHRYMAEFKSGDERKTAAEDTMIAYKAAQDVAVADLAPTHPIRLGLALNFSVFYYEILNSSEKACSMAKQAFEEAIAELDTLGEESYKDSTLIMQLLRDNLTLWTSDMQEQMDEA
Bo3g137280	BolGRF8	MSSGSDKDRETFVYLAKLSEQAERYDEMVETMKKVAKVDSELTVEERNLLSVGYKNVIGARRASWRIMSSIEQKEESKGNESNVKQIKGYRQKVEDELADICKDILTIIDQHLIPHATSGEATVFYYKMKGDYYRYFAEFKTEQERKEASEQSLKGYEAATQAASTDLPSTHPIRLGLALNFSVFYYEIMNSPERACHLAKQAFDEAIAELDTLSEESYKDSTLIMQLLRDNLTLWTSDLPEDGGEDNIKTDEAKQEPAKPAEATEVTNLTDQRLWKLNEFRFDAQKGEDNSFEFHSLVLSRRCDQKQLNSILYSFSFITFLLFILLS
Bo4g137240	BolGRF9	MSSREVNVYMAKLAEQAERYEEMVEFMEKVAKTVDSEELTVEERNLLSVAYKNVIGARRASWRIISSIEQKEESKGNEEHVAIIKEYRGKIETELSKICDGILNVLEAHLIPSASPAESKVFYLKMKGDYHRYLAEFKAGDERKDAAESTLVAYKSAQDIATAELAPTHPIRLGLALNFSVFYYEILNSPDRACTLAKQAFDEAIAELDTLGEESYKDSTLIMQLLRDNLTLWTSDMTDEAGDEIKEASKPEGGAAE
Bo5g037490	BolGRF10	ILEASNHPRVTTNPKIKSSIHCPREKKKEEEASMETEREKHVYLAKLSEQTERYDEMVEAMKKVAQLDVELTVEERNLVSVGYKNVIGARRASWRILSSIEQKEESKGNEENVKRIQNYRKRVEDELAKVCNDILSVIDKHLIPSSTAVESTVFFYKMKGDYYRYLAEFSSGAERKEAADQSLEAYKAAVAAAETGLAPTHPVRLGLALNFSVFYYEILNSPESACQLAKQAFDDAIAELDSLNEESYKDSTLIMQLLRDNLTLWTSDLPEEGDERAKGDEPQEEEV
Bo5g042790	BolGRF11	MSSGTDKEREIFVYLAKLSEQAERYDEMVETMKKVAKVDSELTVEERNLLSVGYKNVIGARRASWRIMSSIEQKEESKGNESNVKTIKGYRQKVEDELANICQDILSIIDQHLIPHATSGEATVFYYKMKGDYYRYLAEFKTEQERKEASEQSLKGYEAATQAASTELPSTHPIRLGLALNFSVFYYEIMNSPERACHLAKQAFDEAIAELDTLSEESYKDSTLIMQLLRDNLTLWTSDLPEDGGEDNAKTDEPKKEEAKPAEATEN
Bo5g085260	BolGRF12	MAAASSSAREEFVYLAKLAEQAERYEEMVEFMEKVVEGVDKDELTVEERNLLSVAYKNVIGARRASWRITSSIEQKEESRGNDDHVTTIRDYRSKIESELSKICDGILKLLDTRLIPASANGDSKVFYLKMKGDYHRYLAEFKTAQERKDAAEHTLTAYKAAKDFANSELPPTHPIRLGLALNFSVFYYEILNSPDRACSLAKQAFDEAIAELDTLGEESYKDSTLIMQLLRDNLTLWTSDMQDEGTEEIKEAAATKPAEEEKET
Bo6g044020	BolGRF13	MEKEREKQVYLAKLNEQAERNDGNTKSLLVVFLRIFFIVRSLSVIVELCFLALRFILLSEYLNVELIIPERNLLSVGYKNVIGARRASWRILSSIEQKEESRGHEENAKRVKHYRTKVEDELSKICYDILAVVDKHLVPSATSGEYTVFYYKMKGDYFRYLAEFKFDSDRDEAVKQSLKAYEASTTTATSELGPTHPIRLGLALNFSVFYYEIMNSPERACHLAKQAFVEAIAELDSLNEDSYKDNTLIMQLLRDNLTLWTSDLEEGGEQSKEDNSQDEVSFKPKNFRRNALQLPRLATMPPSPQTSHSGSNSYPKTNENPFLIPQEPVNSPDPLFYNPELVRSPTLTLPADFRIPDSVSVPVPPDPKPIPTQNPTESTEVHPRRLSNLE
Bo6g081710	BolGRF14	MAVSAREEFVYMAKLAEQAERYEEMVEFMEKVSAAVDGDELTVEERNLLSVAYKNVIGARRASWRIISSIEQKEESRGNDDHVTAIRDYRSKIETELSGICDGILKLLDSRLVPAAASGDSKVFYLKMKGDYHRYLAEFKTGQERKDAAENTLSAYKAAQDIANAELAPTHPIRLGLALNFSVFYYEILNSPDRACSLAKLAFDDAIAELDTLGEESYKDSTLIMQLLRDNLTLWTSDMQDDAADEIKEASAPKPTEEQQ
Bo6g121860	BolGRF15	MENDRGKLIYMATIAYLAKRYDDMTKSMRKVCEYEIELTDVERELLAIGYKNVTTKRASLRALSSIEEKEDSKGNKQNVKLINKKLDIVKHEFFSVCNDILSLIDSHLIPSTTNVESTVYYYAMKANYFRYMAEFGSDAEREGAADNSLEAYKIAMETAEGGLSPTNMVRLGLALNFSIFNYGILKSTESACKLAKKAYDEAISELDGADKQSYKDTMFIVEILRDNISVWTDGSNILKR
Bo6g121940	BolGRF16	AETNPTAHIQSRLQVSLSSSNDSPLGDKHQISDLRNRKEMAVSAREEYVYMAKLAEQAERYEEMVEFMEKVSASVDGDELTVEERNLLSVAYKNVIGARRASWRIISSIEQKEESRGNDDHVKAIRDYRGKIETELSGICDGILKLLDDRLVPAAGSGDSKVFYLKMKGDYHRYLAEFKTGQERKDAAENTLSAYKAAQDIANAELAPTHPIRLGLALNFSVFYYEILNSPDRACSLAKQAFDEAIAELDTLGEESYKDSTLIMQLLRDNLTLWTSDMQDDDAGEEIKEASAPKPTEEQ
Bo7g054070	BolGRF17	MSSGSDKERETFVYTAKLSEQAERYDEMVETMKKVAKVDSELTVEERNLLSVGYKNVIGARRASWRIMSSIEQKEESKGNETNVKHIKGYRQKVEDELADICKDILSIIDQHLIPHATSGEATVFYYKMKGDYYRYLAEFKTEQERKEASEQSLKGYEAATQAASTDLPSTHPIRLGLALNFSVFYYEIMNSPERACHLAKQAFDEAIAELDTLSEESYKDSTLIMQLLRDNLTLWTSDLPEDGGEDNVKSDQEHCKIIEATDK
Bo7g058050	BolGRF18	MAVPSREDLVYMAKLAEQAERYEEMVQFMEKVSAATDGSELTIEERNLLSVAYKNLIGARRASWRIISSIEQKEESRGNVERVKTIRDYKAKIESELSGICDGILKLLDSTLVPSAASEESKVFYLKMKGDYYRYLAEFKIGKERDAAADNTLAAYESAQDNAKGLASTHPIRLGLALNFSVFYYEILESPDRACNLAKTAFDAAIAELDTLGEESYKDSTLIIQLLRDNLALWTSDMQDESADEIKEAAAAPKPTEEQK
Bo7g058180	BolGRF19	MQLDKANRKASQSEQLKLNARVDPSFASDVFTVVTSMDDGNLGNNNHNLIGGSGDRLSAESLPLIDTRVLSQSELRALSHCSSLSPSSSSSLASAGGDDDLTPKIDRSVFNESAGSRKQTFLRLRLARHPPPPRPPSPQRQRDDSSREEVASLLRSLFSVDSAQTKAEGDEREDEKSKGISGDETRKRPGLPRKILNPSDLGISMELNPGKRKRGRPPKNRDGFNQPVLEDFKIEDKEESVNLENREGTMVDLAALSCVAEDPYGEELRRMTMGLVTMEELLGFLEEMSGEWVNAGKKKKVVKACDYGGYFPRGWKLMLCIKKKGSSLWLACQSYISPEGHEFATCKEVSTYLQAPLESQSKKQLNSLQSDNKTLEQPVMATNESLVGNTDSMDFPVTN…
Bo8g071400	BolGRF20	MEKDREKQIYLAKLSEQTGRYDEMVEAMKKVAELDVELTLEERNLVSVGYRTVIGAKRNFWRTLSSVEHKEWSKENEENVKRIKNYCKRVEDEIAKVCNDILSVIDKHLLSSSHRLPLWNLPKGDYYRYLAEFSSGAERKEAGDQSLEAYKAAVAAAETGLAPTHPLRLGLALNFSVFYHEILNSPESAIQLTKQALDDAIAELDSLNEQPYKDITRIMQKLSDNLALWTAETADLPEEGGGNLLFLTLNGFVSVILFYLRSFLMMFSDH
Bo8g071460	BolGRF21	MAVSSREDYVYMAKLSEQAERYEEMVEFMEKLSAAADGAELTVEERNLLSVAYKNVIGARRASWRIISSIEQKEESRGNDDRVKTIGDYKAKIESELAGICEGMLKLLESALVPSAASEDSKVFYLKMKGDYYRYLAEFKIGKERDDAADNTLSAYESAQENAKGLAPTHPIRLGLALNFSVFYYEILNSPDRACNLAKTAFDAAIAELDTLGEESYKDSTLIMQLLRDNLTLWTSDMQDEAADEIKEATPPKPTEEQK
Bo9g018730	BolGRF22	MAAATMSRDQYVYMAKLAEQAERYEEMVQFMESLVASATPAGELTVEERNLLSVAYKNVIGSLRAAWRIVSSIEQKEESRKNEEHVSLVKDYRSKVETELSTICSGILKLLDTHLIPSASASESKVFYLKMKGDYHRYVAEFKSGDERKTAAEDTMVAYKAAQDVAVADLAPTHPIRLGLALNFSVFYYEILNSSEKACSMAKQAFEEAIAELDTLGEESYKDSTLIMQLLRDNLTLWTSDMQEQMDEA
Bo9g130840	BolGRF23	MIWLNSWTKLQRPLTLPSLLLKKNLLSIAYKNFIAGRRASLKRIRSIEKKETKKGNTDNVSFIKDHRVKIETEINNICDRIFNLIDSHLLPNASTDDSKVFYLKMKGDYHRYLFYSKTGAARVQAVKDTLEIYKSAQVIALNLPSTDIPRLGLALNLSLFYYETLMSTKVACLTAKEAYDAAITELHAVREESFDDTVLIMHLISDRVTWDGYGTERKLGQRDGKRQNLKIMDMAIWGQEVDAEISNQYFGGKLSCMEASSGVSFPFWNRNFVETYGISLPKRF
Bo00955s050	BolGRF24	MSSSREENVYMAKLAEQAERYEEMVEFMEKVAKSVDNEELTVEERNLLSVAYKNVIGARRASWRIISSIEQKEESKGNEDHVAIIKDYRAKIEAELSKICDGILNVLEAHLIPSASPAESKVFYLKMKGDYHRYLAEFKAGNERKDAAESTLVAYKSAQDIATAELAPTHPIRLGLALNFSVFYYEILNSPDRACSLAKQAFDEAIAELDTLGEESYKDSTLIMQLLRDNLTLWTSDMTDEAGDEIKETSKPEGAAE
Bo01155s020	BolGRF25	MSSPREENVYLAKLAEQAERYEEMVEFMEKVAKTVDSEELTVEERNLLSVAYKNVIGARRASWRIISSIEQKEESRGNEDHVAIIKDYRGKIETELSKICDGILNLLDSHLVPAASLAESKVFYLKMKGDYHRYLAEFKTGAERKDAAENTLVAYKSAQDIALADLPPTHPIRLGLALNFSVFYYEILNSPDRACNLAKQAFDEAISELDTLGEESYKDSTLIMQLLRDNLTLWTSDINDEAGGDEIKEASKDEPEEGKQA
AT4G09000	AtGRF1	MATPGASSARDEFVYMAKLAEQAERYEEMVEFMEKVAKAVDKDELTVEERNLLSVAYKNVIGARRASWRIISSIEQKEESRGNDDHVSLIRDYRSKIETELSDICDGILKLLDTILVPAAASGDSKVFYLKMKGDYHRYLAEFKSGQERKDAAEHTLTAYKAAQDIANSELAPTHPIRLGLALNFSVFYYEILNSPDRACNLAKQAFDEAIAELDTLGEESYKDSTLIMQLLRDNLTLWTSDMQIWISSLFDAFFWSNSDFGDCQLFYILIHSSILLSCGLILIMMILSNVFFNQDDVADDIKEAAPAAAKPADEQQS
AT1G22300	AtGRF10	MENEREKQVYLAKLSEQTERYDEMVEAMKKVAQLDVELTVEERNLVSVGYKNVIGARRASWRILSSIEQKEESKGNDENVKRLKNYRKRVEDELAKVCNDILSVIDKHLIPSSNAVESTVFFYKMKGDYYRYLAEFSSGAERKEAADQSLEAYKAAVAAAENGLAPTHPVRLGLALNFSVFYYEILNSPESACQLAKQAFDDAIAELDSLNEESYKDSTLIMQLLRDNLTLWTSDLNEEGDERTKGADEPQDEV
AT1G34760	AtGRF11	MENERAKQVYLAKLNEQAERYDEMVEAMKKVAALDVELTIEERNLLSVGYKNVIGARRASWRILSSIEQKEESKGNEQNAKRIKDYRTKVEEELSKICYDILAVIDKHLVPFATSGESTVFYYKMKGDYFRYLAEFKSGADREEAADLSLKAYEAATSSASTELSTTHPIRLGLALNFSVFYYEILNSPERACHLAKRAFDEAIAELDSLNEDSYKDSTLIMQLLRDNLTLWTSDLEEGGEQSKGHNQQDEVNKI
AT1G26480	AtGRF12	MSSSGSDKERETFVYMAKLSEQAERYDEMVETMKKVARVNSELTVEERNLLSVGYKNVIGARRASWRIMSSIEQKEESKGNESNVKQIKGYRQKVEDELANICQDILTIIDQHLIPHATSGEATVFYYKMKGDYYRYLAEFKTEQERKEAAEQSLKGYEAATQAASTELPSTHPIRLGLALNFSVFYYEIMNSPERACHLAKQAFDEAIAELDTLSEESYKDSTLIMQLLRDNLTLWTSDLPEDGGEDNIKTEESKQEQAKPADATEN
AT1G78220	AtGRF13	MENEREKLIYLAKLGCQAGRYDDVMKSMRKVCELDIELSEEERDLLTTGYKNVMEAKRVSLRVISSIEKMEDSKGNDQNVKLIKGQQEMVKYEFFNVCNDILSLIDSHLIPSTTTNVESIVLFNRVKGDYFRYMAEFGSDAERKENADNSLDAYKVAMEMAENSLAPTNMVRLGLALNFSIFNYEIHKSIESACKLVKKAYDEAITELDGLDKNICEESMYIIEMLKYNLSTWTSGDGNGNKTDG
AT1G78300	AtGRF2	MASGREEFVYMAKLAEQAERYEEMVEFMEKVSAAVDGDELTVEERNLLSVAYKNVIGARRASWRIISSIEQKEESRGNDDHVTAIREYRSKIETELSGICDGILKLLDSRLIPAAASGDSKVFYLKMKGDYHRYLAEFKTGQERKDAAEHTLAAYKSAQDIANAELAPTHPIRLGLALNFSVFYYEILNSPDRACNLAKQAFDEAIAELDTLGEESYKDSTLIMQLLRDNLTLWTSDMQDDAADEIKEAAAPKPTEEQQ
AT5G38480	AtGRF3	MSTREENVYMAKLAEQAERYEEMVEFMEKVAKTVDVEELSVEERNLLSVAYKNVIGARRASWRIISSIEQKEESKGNEDHVAIIKDYRGKIESELSKICDGILNVLEAHLIPSASPAESKVFYLKMKGDYHRYLAEFKAGAERKEAAESTLVAYKSASDIATAELAPTHPIRLGLALNFSVFYYEILNSPDRACSLAKQAFDDAIAELDTLGEESYKDSTLIMQLLRDNLTLWTSDMTDEAGDEIKEASKPDGAE
AT1G35160	AtGRF4	MAAPPASSSAREEFVYLAKLAEQAERYEEMVEFMEKVAEAVDKDELTVEERNLLSVAYKNVIGARRASWRIISSIEQKEESRGNDDHVTTIRDYRSKIESELSKICDGILKLLDTRLVPASANGDSKVFYLKMKGDYHRYLAEFKTGQERKDAAEHTLTAYKAAQDIANAELAPTHPIRLGLALNFSVFYYEILNSPDRACNLAKQAFDEAIAELDTLGEESYKDSTLIMQLLRDNLTLWTSDMQDESPEEIKEAAAPKPAEEQKEI
AT5G16050	AtGRF5	MSSDSSREENVYLAKLAEQAERYEEMVEFMEKVAKTVETEELTVEERNLLSVAYKNVIGARRASWRIISSIEQKEDSRGNSDHVSIIKDYRGKIETELSKICDGILNLLEAHLIPAASLAESKVFYLKMKGDYHRYLAEFKTGAERKEAAESTLVAYKSAQDIALADLAPTHPIRLGLALNFSVFYYEILNSSDRACSLAKQAFDEAISELDTLGEESYKDSTLIMQLLRDNLTLWTSDLNDEAGDDIKEAPKEVQKVDEQAQPPPSQ
AT5G10450	AtGRF6	MAATLGRDQYVYMAKLAEQAERYEEMVQFMEQLVTGATPAEELTVEERNLLSVAYKNVIGSLRAAWRIVSSIEQKEESRKNDEHVSLVKDYRSKVESELSSVCSGILKLLDSHLIPSAGASESKVFYLKMKGDYHRYMAEFKSGDERKTAAEDTMLAYKAAQDIAAADMAPTHPIRLGLALNFSVFYYEILNSSDKACNMAKQAFEEAIAELDTLGEESYKDSTLIMQLLRDNLTLWTSDMQVFTSLYAVPRYSTPFE
AT3G02520	AtGRF7	MSSSREENVYLAKLAEQAERYEEMVEFMEKVAKTVDTDELTVEERNLLSVAYKNVIGARRASWRIISSIEQKEESRGNDDHVSIIKDYRGKIETELSKICDGILNLLDSHLVPTASLAESKVFYLKMKGDYHRYLAEFKTGAERKEAAESTLVAYKSAQDIALADLAPTHPIRLGLALNFSVFYYEILNSPDRACSLAKQAFDEAISELDTLGEESYKDSTLIMQLLRDNLTLWNSDINDEAGGDEIKEASKHEPEEGKPAETGQ
AT5G65430	AtGRF8	MATTLSRDQYVYMAKLAEQAERYEEMVQFMEQLVSGATPAGELTVEERNLLSVAYKNVIGSLRAAWRIVSSIEQKEESRKNEEHVSLVKDYRSKVETELSSICSGILRLLDSHLIPSATASESKVFYLKMKGDYHRYLAEFKSGDERKTAAEDTMIAYKAAQDVAVADLAPTHPIRLGLALNFSVFYYEILNSSEKACSMAKQAFEEAIAELDTLGEESYKDSTLIMQLLRDNLTLWTSDMQEQMDEA
AT2G42590	AtGRF9	MGSGKERDTFVYLAKLSEQAERYEEMVESMKSVAKLNVDLTVEERNLLSVGYKNVIGSRRASWRIFSSIEQKEAVKGNDVNVKRIKEYMEKVELELSNICIDIMSVLDEHLIPSASEGESTVFFNKMKGDYYRYLAEFKSGNERKEAADQSLKAYEIATTAAEAKLPPTHPIRLGLALNFSVFYYEIMNAPERACHLAKQAFDEAISELDTLNEESYKDSTLIMQLLRDNLTLWTSDISEEGGDDAHKTNGSAKPGAGGDDAEVSIRDSFTRGKSN
