# Supplementary material for: Genome-wide analysis of the G-box regulating factors protein family reveals its roles in response to Sclerotinia sclerotiorum infection in rapeseed (Brassica napus L.)
Source: Front Plant Sci. 2022 Aug 12;13:986635. doi: 10.3389/fpls.2022.986635 (PMC9412199; doi:10.3389/fpls.2022.986635)
Supplement: Supplementary file 3 [file Table_2.XLSX]

## Sheet: Table S2
Supplementary table 2 Ka/Ks analysis for paralogous gene pairs of BnGRFs in B. napus.
Gene1	Gene2	Ka	Ks	Ka/Ks
BnaA02T0231200ZS	BnaA07T0374100ZS	0.0374057	0.321044	0.116513
BnaA02T0231200ZS	BnaA07T0235600ZS	0.0224014	0.353311	0.063404
BnaA02T0231200ZS	BnaA07T0123200ZS	0.106774	0.751662	0.142051
BnaA02T0231200ZS	BnaA08T0239300ZS	0.174724	0.583605	0.299387
BnaA02T0231200ZS	BnaC02T0311500ZS	0.00166991	0.100643	0.0165924
BnaA02T0231200ZS	BnaC06T0440000ZS	0.0321524	0.279173	0.11517
BnaA02T0231200ZS	BnaC06T0256100ZS	0.0224045	0.389456	0.0575278
BnaA02T0231200ZS	BnaC07T0181300ZS	0.118778	0.769089	0.15444
BnaA02T0231200ZS	BnaC08T0272400ZS	0.0825964	0.5839	0.141456
BnaA03T0288100ZS	BnaA05T0489800ZS	0.0192479	0.321521	0.0598652
BnaA03T0040300ZS	BnaA06T0303500ZS	0.573746	NaN	NaN
BnaA03T0040300ZS	BnaA09T0091600ZS	0.0693334	0.929272	0.0746104
BnaA03T0040300ZS	BnaA10T0242300ZS	0.0734829	0.483702	0.151918
BnaA03T0207200ZS	BnaC03T0244000ZS	0.00793134	0.062924	0.126046
BnaA03T0288100ZS	BnaC03T0346100ZS	0.00831725	0.134643	0.0617725
BnaA03T0040300ZS	BnaC09T0088500ZS	0.0680392	0.845955	0.0804289
BnaA03T0040300ZS	BnaC09T0553200ZS	0.0627437	0.514441	0.121965
BnaA04T0101600ZS	BnaA07T0167800ZS	0.01928	0.452813	0.0425782
BnaA04T0101600ZS	BnaC04T0380200ZS	0.00167832	0.138032	0.012159
BnaA04T0101600ZS	BnaC06T0157000ZS	0.0210022	0.40187	0.0522612
BnaA05T0489800ZS	BnaA05T0493100ZS	0	0	NaN
BnaA05T0489800ZS	BnaC03T0346100ZS	0.0175495	0.304803	0.0575767
BnaA05T0316100ZS	BnaC05T0329400ZS	0.0116913	0.087012	0.134364
BnaA06T0303500ZS	BnaA09T0091600ZS	0.498101	1.4462	0.344421
BnaA06T0303500ZS	BnaA10T0242300ZS	0.561366	NaN	NaN
BnaA06T0303500ZS	BnaC09T0088500ZS	0.501575	1.53262	0.327266
BnaA06T0303500ZS	BnaC09T0553200ZS	0.578266	NaN	NaN
BnaA07T0235600ZS	BnaA07T0374100ZS	0.0208288	0.38821	0.0536533
BnaA07T0123200ZS	BnaA07T0374100ZS	0.0923139	0.730006	0.126456
BnaA07T0123900ZS	BnaA07T0373400ZS	0.2995	1.38201	0.216713
BnaA07T0108700ZS	BnaA08T0230100ZS	0.043496	0.38942	0.111694
BnaA07T0123200ZS	BnaA08T0239300ZS	0.283445	1.35143	0.209736
BnaA07T0235600ZS	BnaA08T0239300ZS	0.122421	0.760764	0.160918
BnaA07T0374100ZS	BnaA08T0239300ZS	0.128497	0.694327	0.185068
BnaA07T0108700ZS	BnaA09T0441400ZS	0.0418542	0.266469	0.15707
BnaA07T0123900ZS	BnaA09T0462600ZS	0.0207327	0.396303	0.0523152
BnaA07T0373400ZS	BnaA09T0462600ZS	0.289645	1.16306	0.249038
BnaA07T0374100ZS	BnaC02T0311500ZS	0.0391599	0.312968	0.125124
BnaA07T0235600ZS	BnaC02T0311500ZS	0.0241235	0.310541	0.0776823
BnaA07T0123200ZS	BnaC02T0311500ZS	0.108689	0.783627	0.1387
BnaA07T0108700ZS	BnaC03T0626500ZS	0.0482124	0.398654	0.120938
BnaA07T0167800ZS	BnaC04T0380200ZS	0.021041	0.39856	0.0527927
BnaA07T0373400ZS	BnaC05T0194000ZS	0.291347	1.19661	0.243477
BnaA07T0123900ZS	BnaC05T0194000ZS	0.0198773	0.409382	0.0485544
BnaA07T0108700ZS	BnaC05T0221900ZS	0.0416717	0.281806	0.147874
BnaA07T0167800ZS	BnaC06T0157000ZS	0.00167294	0.112301	0.014897
BnaA07T0235600ZS	BnaC06T0256100ZS	0	0.057527	0
BnaA07T0373400ZS	BnaC06T0439100ZS	0.0310499	0.0769494	0.403511
BnaA07T0374100ZS	BnaC06T0440000ZS	0.00503217	0.112526	0.0447201
BnaA07T0374100ZS	BnaC06T0256100ZS	0.0208317	0.416348	0.0500344
BnaA07T0235600ZS	BnaC06T0440000ZS	0.0194043	0.358512	0.0541247
BnaA07T0123200ZS	BnaC06T0440000ZS	0.0942803	0.658326	0.143212
BnaA07T0123900ZS	BnaC06T0439100ZS	0.302356	1.11371	0.271486
BnaA07T0108700ZS	BnaC07T0163800ZS	0.00753178	0.166843	0.0451428
BnaA07T0123200ZS	BnaC07T0181300ZS	0.00843298	0.111261	0.0757948
BnaA07T0123900ZS	BnaC07T0182400ZS	0.00768034	0.138433	0.0554804
BnaA07T0235600ZS	BnaC07T0181300ZS	0.0881273	0.755611	0.116631
BnaA07T0373400ZS	BnaC07T0182400ZS	0.299334	1.51442	0.197656
BnaA07T0374100ZS	BnaC07T0181300ZS	0.095252	0.734475	0.129687
BnaA07T0374100ZS	BnaC08T0272400ZS	0.0838912	0.528851	0.158629
BnaA07T0123200ZS	BnaC08T0272400ZS	0.0486634	0.441661	0.110183
BnaA07T0123900ZS	BnaC08T0272000ZS	0.12799	0.560751	0.228248
BnaA07T0235600ZS	BnaC08T0272400ZS	0.0750184	0.557968	0.134449
BnaA08T0230100ZS	BnaA09T0441400ZS	0.0235377	0.297405	0.0791437
BnaA08T0230100ZS	BnaC03T0626500ZS	0.00786205	0.0426993	0.184126
BnaA08T0230100ZS	BnaC05T0221900ZS	0.0267343	0.304615	0.0877643
BnaA08T0239300ZS	BnaC06T0256100ZS	0.117408	0.795881	0.147519
BnaA08T0239300ZS	BnaC06T0440000ZS	0.117986	0.688224	0.171435
BnaA08T0230100ZS	BnaC07T0163800ZS	0.0727011	0.373083	0.194866
BnaA08T0239300ZS	BnaC07T0181300ZS	0.294009	1.33631	0.220015
BnaA08T0239300ZS	BnaC08T0272400ZS	0.051826	0.201198	0.257587
BnaA09T0091600ZS	BnaA10T0242300ZS	0.122424	0.80276	0.152503
BnaA09T0441400ZS	BnaC03T0626500ZS	0.0260083	0.318561	0.0816431
BnaA09T0375500ZS	BnaC05T0329400ZS	0.0266645	0.283559	0.094035
BnaA09T0441400ZS	BnaC05T0221900ZS	0.00641372	0.159785	0.0401396
BnaA09T0462600ZS	BnaC05T0194000ZS	0.00171209	0.117828	0.0145304
BnaA09T0462600ZS	BnaC06T0439100ZS	0.294465	0.958245	0.307296
BnaA09T0441400ZS	BnaC07T0163800ZS	0.0393835	0.282115	0.139601
BnaA09T0462600ZS	BnaC07T0182400ZS	0.0215873	0.510089	0.0423207
BnaA09T0462600ZS	BnaC08T0272000ZS	0.119729	0.460268	0.260129
BnaA09T0091600ZS	BnaC09T0088500ZS	0.00420405	0.12958	0.0324437
BnaA09T0091600ZS	BnaC09T0553200ZS	0.135005	0.637427	0.211796
BnaA10T0242300ZS	BnaC09T0553200ZS	0.0633774	0.222674	0.28462
BnaC02T0311500ZS	BnaC06T0440000ZS	0.0338968	0.287543	0.117884
BnaC02T0311500ZS	BnaC06T0256100ZS	0.024127	0.344688	0.0699966
BnaC02T0311500ZS	BnaC07T0181300ZS	0.121702	0.80968	0.150309
BnaC03T0626500ZS	BnaC05T0221900ZS	0.0292047	0.325926	0.0896055
BnaC03T0626500ZS	BnaC07T0163800ZS	0.0775872	0.390944	0.198461
BnaC04T0380200ZS	BnaC06T0157000ZS	0.02277	0.333111	0.0683556
BnaC05T0194000ZS	BnaC06T0439100ZS	0.296184	0.984742	0.300773
BnaC05T0194000ZS	BnaC07T0182400ZS	0.0198573	0.496276	0.0400126
BnaC05T0221900ZS	BnaC07T0163800ZS	0.0486942	0.31218	0.155981
BnaC05T0194000ZS	BnaC08T0272000ZS	0.116702	0.452456	0.25793
BnaC06T0256100ZS	BnaC06T0440000ZS	0.0194071	0.394791	0.0491579
BnaC06T0256100ZS	BnaC07T0181300ZS	0.0881404	0.683274	0.128997
BnaC06T0439100ZS	BnaC07T0182400ZS	0.302189	1.17476	0.257234
BnaC06T0440000ZS	BnaC07T0181300ZS	0.0972291	0.689628	0.140988
BnaC06T0440000ZS	BnaC08T0272400ZS	0.0820538	0.53862	0.152341
BnaC06T0256100ZS	BnaC08T0272400ZS	0.0750294	0.569251	0.131804
BnaC07T0181300ZS	BnaC08T0272400ZS	0.0523012	0.501657	0.104257
BnaC07T0182400ZS	BnaC08T0272000ZS	0.117813	0.607716	0.193861
